# Supplementary material for: Heat Shock Protein 27, a Novel Downstream Target of Collagen Type XI alpha 1, Synergizes with Fatty Acid Oxidation to Confer Cisplatin Resistance in Ovarian Cancer Cells
Source: Cancers (Basel). 2021 Sep 28;13(19):4855. doi: 10.3390/cancers13194855 (PMC8508313; doi:10.3390/cancers13194855)
Supplement: Supplementary file 1 [file cancers-13-04855-s001.zip]

Archive with 1 entries (1 files):
- cancers-1372062-supplementary.pdf
